# Supplementary material for: Assessing the Impact of Bedaquiline, Clofazimine, and Linezolid on Mycobacterial Genome Integrity
Source: Biomolecules. 2024 Nov 15;14(11):1451. doi: 10.3390/biom14111451 (PMC11591709; doi:10.3390/biom14111451)
Supplement: Supplementary file 1 [file biomolecules-14-01451-s001.zip]

Archive with 1 entries (1 files):
- biomolecules-3256633-supplementary.pdf
